# Supplementary material for: Long-Term Efficacy of the Workshop Vs. Online SUCCEAT (Supporting Carers of Children and Adolescents with Eating Disorders) Intervention for Parents: A Quasi-Randomised Feasibility Trial
Source: J Clin Med. 2020 Jun 18;9(6):1912. doi: 10.3390/jcm9061912 (PMC7355675; doi:10.3390/jcm9061912)
Supplement: Supplementary file 1 [file jcm-09-01912-s001.zip]

Archive with 2 entries (2 files):
- ESM2. Supplementary tables S1-S4.docx
- Supplementary - consort checklist final - Copy.doc
